# Supplementary material for: External Validation of Prediction Models for Surgical Complications in People Considering Total Hip or Knee Arthroplasty Was Successful for Delirium but Not for Surgical Site Infection, Postoperative Bleeding, and Nerve Damage: A Retrospective Cohort Study
Source: J Pers Med. 2023 Jan 31;13(2):277. doi: 10.3390/jpm13020277 (PMC9964485; doi:10.3390/jpm13020277)
Supplement: Supplementary file 1 [file jpm-13-00277-s001.zip]

Archive with 1 entries (1 files):
- jpm-2097353-supplementary.pdf
